# Supplementary material for: Performance of the Mayo Risk Score in Predicting Transplant and Mortality in a Single-Center U.S. Cohort of Primary Sclerosing Cholangitis
Source: J Clin Med. 2025 Mar 19;14(6):2098. doi: 10.3390/jcm14062098 (PMC11942813; doi:10.3390/jcm14062098)
Supplement: Supplementary file 1 [file jcm-14-02098-s001.zip]

Archive with 1 entries (1 files):
- jcm-3457077-supplementary.pdf
